# Supplementary material for: Effects of nursery production methods on fungal community diversity within soil and roots of Abies alba Mill
Source: Sci Rep. 2023 Dec 2;13:21284. doi: 10.1038/s41598-023-48047-y (PMC10693611; doi:10.1038/s41598-023-48047-y)
Supplement: Supplementary file 3 — Supplementary Information 3. [file 41598_2023_48047_MOESM3_ESM.xlsx]

## Sheet: Arkusz1
	Soil						Roots
Taxa	SP30	NAT	SP21	KOST	SW	SO	SP30	NAT	SP21	KOST	SW	SO
Absconditella sp.	0	0	0	0	0	30	1		36
Acarospora macrospora subsp. macrospora (Hepp) A. Massal. ex Bagl.									4
Acarosporaceae
Acarosporales	1	0	0	0	19	0
Acephala applanata Grünig & T.N. Sieber	20	15	7	0	194	207	1	6950	17	149	232	2406
Acephala macrosclerotiorum Münzenb. & Bubner	0	1	0	0	1	0		12	176
Acephala sp.	0	0	0	0	2	0		59	5	1	50	27
Acidomelania panicicola E. Walsh & N. Zhang									12
Acremonium alternatum Link	22	8	0	0	0	0			13
Acremonium rutilum W. Gams	19	0	0	0	0	0			1
Acremonium sp.	117	0	37	0	0	0		12	6			5
Acrogenospora carmichaeliana (Berk.) Rossman & Crous									1
Adisciso tricellulare (Okane, Nakagiri & Tad. Ito) Kaz. Tanaka, Okane & Hosoya							55	2				5
Alatospora acuminata Ingold	20	1	0	0	0	0		2	6
Alatospora flagellata (Gönczöl) Marvanová	0	0	0	0	3	0					9
Angustimassarina acerina Jayasiri, Thambug., R.K. Schumach. & K.D. Hyde							1	1
Annulatascaceae	0	0	0	0	1	0
Apiognomonia errabunda (Roberge ex Desm.) Höhn.	0	0	0	0	1	0	112	20	1	55	4	2
Apodus deciduus Malloch & Cain	15	0	7	0	4	29			6		1	5
Arachnopeziza sp.							37
Archaeorhizomyces borealis Menkis, T.Y. James & Rosling	0	1	0	0	0	9		9	9		1
Archaeorhizomyces sp.	518	553	121	0	191	183		64	3797	115		23
Archaeorhizomycetales	0	0	0	0	0	6
Archaeorhizomycetes	25	28	7	0	0	0		23	129
Arthrobotrys conoides Drechsler	5	0	2	0	0	0			1
Arthrobotrys oligosporus Fresen.	143	1	3	0	0	0			8
Arthrographis pinicola Sigler & Yamaoka	16	0	0	0	0	0			2
Arthrographis sp.									1
Articulospora sp.	0	0	0	0	0	5		13
Ascobolus sp.	707	13	203	0	0	8			45
Ascomycota	1435	649	388	15	1048	3034	495	2763	1007	728	153	453
Aspergillus costiformis H.Z. Kong & Z.T. Qi	0	1	0	0	0	0			3
Aspergillus inflatus (Stolk & Malla) Samson, Frisvad, Varga, Visagie & Houbraken	2	5	0	0	0	0			16
Aspergillus kassunensis Baghd.	2	3	0	0	0	0			5
Aspergillus niger Tiegh.												3
Aspergillus parvulus G. Sm.	0	1	0	0	0	0			2
Aspergillus penicillioides Speg.										45
Aspergillus pseudodeflectus Samson & Mouch.	0	0	23	0	3	1		116	35	218		42
Aspergillus sp.	1	0	1	0	0	0
Aspergillus tardus Bissett & Widden	48	82	6	0	377	79			303			6
Atractospora decumbens Réblová & J. Fourn.											83
Aureobasidium namibiae (Zalar, de Hoog & GundeCim.) Zalar, Gostinčar & GundeCim.	0	0	0	0	0	1
Austroplaca cirrochrooides (Vain.) Søchting, Frödén & Arup	0	0	0	0	2	0
Auxarthron californiense G.F. Orr & Kuehn	0	0	0	0	4	1
Auxarthron umbrinum (Boud.) G.F. Orr & Plunkett	31	1	0	0	0	1			5
Beauveria bassiana (Bals.0Criv.) Vuill.							9			1
Beauveria caledonica Bissett & Widden	0	0	1	0	0	0			1
Beauveria pseudobassiana S.A. Rehner & Humber	0	0	1	0	0	0	60	13		34	1	1
Beauveria sp.	0	0	0	0	0	15			1
Bionectriaceae	0	0	38	0	2	1			1
Bulgaria inquinans (Pers.) Fr.	0	2	0	0	0	0
Byssonectria deformis (P. Karst.) U. Lindem. & M. Vega							9	3
Byssonectria fusispora (Berk.) Rogerson & Korf	6	111	0	0	57	80			25
Cadophora finlandica (C.J.K. Wang & H.E. Wilcox) T.C. Harr. & McNew	29	2	3	0	42	6	146	560	247	11	412	1190
Cadophora orchidicola (Sigler & Currah) M.J. Day & Currah	7	0	17	0	79	27		103	130		56	1
Cadophora sp.	25	43	9	0	43	84	24	131	62	1	138	14
Calcarisporiella sp.	16	0	0	0	0	0			1
Calcarisporiella thermophila (H.C. Evans) de Hoog	0	0	1	0	0	0			2
Calcarisporium arbuscula Preuss	0	2	0	0	8	5
Calicium salicinum Pers.	0	0	0	0	3	0		8				2
Caloplaca obscurella (J. Lahm) Th. Fr.	0	0	0	0	11	53					1
Calyptrozyma sp.									7
Canalisporium caribense (Hol.0Jech. & Mercado) Nawawi & Kuthub.									1
Candida fructus (Nakase) S.A. Mey. & Yarrow	0	0	1	0	0	0	1
Candida sp.	0	8	0	25	9	0		5	9	7	1
Candida subhashii M. Groenew., Sigler & S.E. Richardson									51		13
Capnobotryella renispora Sugiy.									1
Capnobotryella sp.	13	23	1	0	3	0			85
Capnodiales	67	55	15	0	45	20		15	28	115	5	20
Capronia sp.	0	0	0	0	2	1		1
Cenangium acuum Cooke & Peck								8
Cenangium ferruginosum Fr.										80
Cenococcum geophilum Fr.	9	1449	1	0	3	201	1	722	79	1	208
Cenococcum sp.	21	25	1	0	0	0			79		2
Cercophora sp.	14	0	20	0	0	0		1	4
Chaetomiaceae	228	3	84	0	33	117			25
Chaetomium grande Asgari & Zare	26	1	2	0	0	0			1
Chaetomium sp.	190	4	18	0	2	4			6
Chaetomium succineum L.M. Ames											1
Chaetosphaeria innumera Berk. & Broome ex Tul. & C. Tul.								3		27
Chaetosphaeria sp.	1	1	0	0	0	0						33
Chaetosphaeria vermicularioides (Sacc. & Roum.) W. Gams & Hol.Jech.	53	0	6	0	51	0			1			18
Chaetosphaeriaceae	2	24	0	0	17	25		1	1			11
Chaetothyriales	17	69	14	0	41	135		17	151	242	415	8
Chalara hyalocuspica Koukol	3	13	1	0	208	2696		148	5		23	153
Chalara longipes (Preuss) Cooke	0	10	0	0	0	236			1
Chalara microspora (Corda) S. Hughes									3
Chalara pseudoaffinis Koukol							156	8		15
Chalara piceaeabietis Hol.Jech.	0	1	2	0	0	56
Chalara sp.	253	25	41	0	7	12	462	46	185		253	25
Cheirosporium triseriale L. Cai & K.D. Hyde	4	0	0	0	0	0	452	19			86
Chlamydotubeufia khunkornensis Boonmee & K.D. Hyde	7	0	6	0	0	0
Chloridium sp.	0	1	0	0	0	53			2
Chrysothrix sp.										69
Ciliciopodium brevipes Oudem.	0	4	1	0	0	0
Ciliophora sp.	78	76	300	0	96	280		224	538	1	20	79
Cirrenalia macrocephala (Kohlm.) Meyers & R.T. Moore	5	1	23	0	0	0			1
Cistella acuum (Alb. & Schwein.) Svrček	2	0	0	0	0	9
Cistella albidolutea (Feltgen) Baral	8	0	6	0	3	0
Cistella sp.	0	1	0	0	1	0
Citeromyces siamensis Nagats., H. Kawas., Limtong, Mikata & T. Seki	0	0	0	0	21	159
Cladophialophora chaetospira (Grove) Crous & Arzanlou	10	3	0	0	12	20		162	9		35	62
Cladophialophora minutissima M.L. Davey & Currah	1	23	0	0	2	57		20	67		16
Cladophialophora sp.	1	40	2	0	35	170	24	33	74	75	31	41
Cladorrhinum brunnescens W. Gams	65	0	0	0	0	0			5
Cladorrhinum bulbillosum W. Gams & Mouch	13	0	0	0	0	0			1
Cladorrhinum flexuosum Madrid, Cano, Gené & Guarro	28	3	13	0	0	0			3
Clavicipitaceae									2
Clonostachys divergens Schroers	0	1	0	0	0	0			2
Clonostachys rosea (Link) Schroers, Samuels, Seifert & W. Gams	4	0	2	0	3	13	13	20	8	29		27
Clonostachys sp.	1	0	1	0	0	0	2		4	1	11	1
Coccomyces australis P.R. Johnst.												270
Colletotrichum antirrhinicola Damm	0	0	0	0	0	3
Colletotrichum cliviae Yan L. Yang, Zuo Y. Liu, K.D. Hyde & L. Cai	2	7	0	0	2	107			15
Colpoma quercinum (Pers.) Wallr.									1
Coniochaeta fodinicola Vázq.0Camp.								1	2
Coniochaeta gigantospora J. Fourn., Raja & A.N. Mill.	0	7	0	0	0	0			1	77	1
Coniochaeta lignicola (Nannf.) Z.U. Khan, Gené & Guarro									1
Coniochaeta sp.							42		2		2
Coniochaetaceae	3	4	0	0	2	0			6	92	10
Coniochaetales	0	0	0	0	3	0		2	7
Conlarium dupliciascosporum F. Liu & L. Caim	12	0	2	0	0	0			1
Corallomycetella repens (Berk. & Broome) Rossman & Samuels							2	10				23
Cordyceps brongniartii Shimazu	1	0	0	0	0	0	69
Cordyceps cateniannulata (Z.Q. Liang) Kepler, B. Shrestha & Spatafora	0	0	0	0	0	0
Corynespora smithii (Berk. & Broome) M.B. Ellis	0	1	0	0	0	0
Crocicreas	0	6	0	0	8	43
Cryptosporiopsis sp.	0	0	0	0	25	43
Custingophora olivacea Stolk, Hennebert & Klopotek	5	0	20	0	0	0			1
Cylindrosympodium lauri Crous & R.F. Castañeda	5	16	2	0	0	0			22
Cylindrosympodium sp.									1
Dactylaria lanosa Malla & W. Gams	0	7	0	0	12	3			7
Dactylella mammillata S.M. Dixon	0	0	0	0	0	43			1		2
Dactylella rhopalota Drechsler	2	0	0	0	0	0			5
Dactylellina ellipsospora (Preuss) M. Scholler, Hagedorn & A. Rubner	0	0	0	0	0	1					10
Dendryphion nanum (Nees) S. Hughes	197	2	60	0	0	0	20		14
Dermateaceae	891	52	20	0	172	205	295	258	137	186	442	318
Desertella sp.	33	0	0	0	0	0			2
Desmazierella acicola Lib.	0	0	0	0	0	17						12
Devriesia sp.	46	1	23	0	0	0			3
Diaporthales	26	1	10	0	0	0	47		13
Diaporthe cynaroidis Marinc., M.J. Wingf. & Crous	0	0	0	0	1	0	46		1
Diaporthe helicis Niessl												9
Diaporthe sp.									2
Diatrype stigma (Hoffm.) Fr.										19
Dictyocatenulata sp.	0	3	2	0	0	0			6
Didymella dactylidis (Aveskamp, Gruyter & Verkley) Qian Chen & L. Cai	0	0	0	0	7	875		212				356
Didymella protuberans (Lév.) Qian Chen & L. Cai	1	0	0	0	1	0	51	11	3	12		3
Didymellaceae										74
Diplodia intermedia A.J.L. Phillips, J. Lopes & Bobev							3	4	2	3
Discosia pseudoartocreas Crous & Damm	4	0	0	0	1	0
Dothideomycetes	98	75	9	0	156	848	69	106	99	76	17	521
Drechmeria balanoides (Drechsler) Spatafora & Kepler	1	6	0	0	1	0			5			2
Drechmeria campanulata (Glockling) Spatafora & Kepler									1
Drechmeria zeospora (Drechsler) Spatafora & Kepler											9	10
Drechslera sp.	15	0	0	0	16	0			2		3	6
Drechslerella sp.	0	1	0	0	0	0			3
Elaphomyces granulatus Fr.	2	532	0	0	1	0			35	61
Elaphomyces muricatus Fr.	3	314	1	0	8	0			5	441
Epicoccum nigrum Link	1	0	0	0	0	1	2	17	2	5
Erysiphe euonymicola U. Braun							190	20	2
Erysiphe hypophylla (Nevod.) U. Braun & Cunningt.							108	1
Eurotiales	6	14	0	0	0	0			38	31
Exophiala equina (Pollacci) de Hoog, V.A. Vicente, Najafz., Harrak, Badali & Seyedm	0	0	0	0	4	0
Exophiala moniliae de Hoog	0	2	0	0	1	0		3	1
Exophiala opportunistica de Hoog, V.A. Vicente, Najafz., Harrak, Badali & Seyedm.	1	0	2	0	0	0	57	3			19
Exophiala sideris Seyedm. & de Hoog									8
Exophiala xenobiotica de Hoog, J.S. Zeng, Harrak & Deanna A. Sutton									7		2
Fimetariella sp.	0	13	0	0	25	0		7	198	26	64	20
Foliocryphia eucalypti Cheew. & Crous	0	0	0	0	0	29
Fusarium asiaticum O'Donnell, T. Aoki, Kistler & Geiser	0	0	0	0	3	26		9	7	26
Fusarium concolor Reinking	20	0	0	0	0	0	1		2
Fusarium oxysporum Schltdl.	1118	15	140	0	9	431	26	1	176	3	15
Fusarium sp.	9	1	1	0	1	26
Fusicolla violacea Gräfenhan & Seifert	1	0	0	0	0	0			1
Geoglossaceae										43
Geoglossum geesterani Arauzo & Lebre	0	0	0	0	0	2
Geomyces asperulatus Sigler & J.W. Carmich.	20	20	12	0	22	15	117	16	75		23	463
Geomyces auratus Traaen	16	52	6	0	280	174		83	130		32	180
Geomyces sp.	0	0	0	0	0	2					71
Graphostroma platystomum (Schwein.) Piroz.	30	0	0	0	0	0
Gymnostellatospora canadensis T.C. Lumley, Sigler & Currah	2	1	0	0	4	0			1
Gyoerffyella entomobryoides (Boerema & Arx) Marvanová	0	0	0	0	1	0	48	27	2	18	3
Gyoerffyella sp.	77	0	0	0	337	3769		3229	8		132	3560
Halokirschsteiniothelia maritima (Linder) Boonmee & K.D. Hyde	149	3	27	0	0	11	121		21
Halosphaeriaceae	19	0	17	0	0	0	111		6	75	5	8
Hanseniaspora uvarum (Niehaus) Shehata, Mrak & Phaff								3		2
Harposporium subuliforme Drechsler	0	0	0	0	1	2
Harzia cameroonensis Crous & Jol. Roux	0	8	1	0	12	6			4
Harzia sphaerospora (Matsush.) D.W. Li & N.P. Schultes	0	0	0	0	102	0
Helgardia sp.	0	0	0	0	0	18		1				2
Helicoma dennisii M.B. Ellis	5	2	1	0	0	0			30
Helotiaceae	30	598	2	0	91	161	398	69	40	1350	4	245
Helotiales	647	1290	142	0	1854	1186	378	1051	755	1248	1271	1072
Herpotrichiellaceae	43	72	1	0	27	0		19	70
Humicola grisea Traaen	19	1	7	0	0	0	7		6	2	1
Humicola sp.	0	0	0	0	1	3						8
Hyalopeziza sp.	1	1	7	0	1	0					6
Hyalorbilia inflatula (P. Karst.) Baral & G. Marson	1	0	0	0	0	0			1
Hyaloscypha aureliella (Nyl.) Huhtinen									1
Hyaloscypha monodictys (Hosoya & Huhtinen) J.G. Han, Hosoya, H.D. Shin	2	0	12	0	0	0
Hyaloscyphaceae	3	495	1	0	7	0			22			3
Hyaloseta nolinae A.W. Ramaley	0	3	0	0	0	0
Hydnotrya cerebriformis Harkn.							24	17	10		3229
Hydnotrya michaelis (E. Fisch.) Trappe							5		4	8	953	66
Hydnotrya tulasnei (Berk.) Berk. & Broome									6
Hymenoscyphus sp.	0	111	1	0	1	0			13	210		2
Hyphodiscus sp.									3
Hypocreaceae	3	0	0	0	0	0			18
Hypocreales	768	1239	146	0	130	16			10
Hypocreales							1685	6	4099	161	176	26
Hypomyces microspermus Rogerson & Samuels	7	112	0	0	1	6			26
Hypomyces ochraceus (Pers.) Tul. & C. Tul.	0	0	0	0	76	0			3
Hypomyces perniciosus Magnus									3
Hypomyces sp.	0	0	0	0	25	0			2
Hypotrachyna physcioidea (Nyl.) Hale									2
Hypoxylon fragiforme (Pers.) J. Kickx f.							10
Hysteriales	2	3	0	0	0	0			23
Ilyonectria morspanacis (A.A. Hildebr.) A. Cabral & Crous	8	1	1	0	13	6	55	115	77	75	165	88
Ilyonectria robusta (A.A. Hildebr.) A. Cabral & Crous	81	0	20	0	49	14	430	377	734		67	105
Infundichalara minuta Koukol	4	4	7	0	8	1		187	1	39	11	1
Infundichalara sp.	0	0	0	0	0	2		9
Issatchenkia orientalis Kudryavtsev	0	3	0	0	0	0			10
Kabatiella sp.									6
Kazachstania naganishii (Mikata, Ueda0Nishim. & Hisatomi) Kurtzman									6
Kluyveromyces marxianus (E.C. Hansen) Van der Walt	5	1	3	0	5	0	54		8		6
Knufia peltigerae (Fuckel) Réblová & Unter.	16	1	11	0	4	43
Kohlmeyeriopsis medullaris (Kohlm., Volkm.0Kohlm. & O.E. Erikss.) Klaubauf, M.0H. Lebrun & Crous									4
Kretzschmaria pavimentosa (Ces.) P.M.D. Martin	0	0	0	0	1	0
Lachancea quebecensis K.C. Freel, G. Charron, J.B. Leducq, C.R. Landry & J. Schacherer	0	0	0	0	0	23
Lachnellula calyciformis (Batsch) Dharne							2	57
Lachnellula flavovirens (Bres.) Dennis										22
Lachnum virgineum (Batsch) P. Karst.	0	0	1	0	2	0			3
Lanzia echinophila (Bull.) Korf	23	1	0	0	0	3
Lasiosphaeriaceae	448	5	0	0	4	0	36	5	26			6
Lasiosphaeris hispida (Tode) Clem.	14	2	0	0	0	0			2
Lecanicillium fusisporum (W. Gams) Zare & W. Gams									2
Lecanicillium kalimantanense Kurihara & Sukarno									1
Lecanicillium primulinum Kaifuchi, Nonaka & Masuma	0	0	0	0	5	0			6		1
Lecanicillium sp.	27	4	4	0	23	570		15	4
Lecanorales								4	1
Lecanoromycetes	8	57	1	0	40	36		7	7	22
Lectera longa P.F. Cannon	18	0	10	0	0	0			3
Lecythophora fasciculata (J.F.H. Beyma) E. Weber, Görke & Begerow	64	3	72	0	0	0			9
Leotia lubrica (Scop.) Pers.	1	262	1	0	0	0			15	234
Leotiomycetes sp.	73	62	3	0	126	663	15	2344	323	1	344	352
Lepraria caesiella R.C. Harris	0	5	0	0	0	0			1
Leptobacillium leptobactrum (W. Gams) Zare & W. Gams									21	25
Leptodiscella sp.	5	0	10	0	0	0
Leptodontidium sp.	15	24	3	0	36	0			48
Leptodontidium trabinellum (P. Karst.) Baral, Platas & R. Galán	1	6	0	0	0	0			2
Leptogium sp.									4
Leptosphaeria sp.	4	1	32	0	185	0		46	3	78		115
Leuconeurospora sp.	0	0	0	0	16	1			3
Lipomyces sp.											1
Lipomyces starkeyi Lodder & Kregervan Rij	2	0	0	0	0	0			1
Lopadostoma polynesium (Berk. & M.A. Curtis) Rappaz	0	6	0	0	0	0				101
Lophium arboricola (Buczacki) Madrid & Gené									4
Lophium mytilinum (Pers.) Fr.	0	2	0	0	2	0
Lophium sp.	13	20	1	0	0	0		1	44
Lophodermium conigenum (Brunaud) Hilitzer	3	0	1	0	0	0	304	35			3	5
Lophodermium piceae (Fuckel) Höhn.	0	4	0	0	8	263
Lophodermium pinastri (Schrad.) Chevall.	3	1	2	0	13	0	98	39	8	405	4
Lophodermium seditiosum Minter, Staley & Millar	0	0	0	0	1	0		6	56	190	9	24
Maasoglossum sp.	0	20	0	0	0	33	1		558
Magnaporthaceae	0	1	0	0	4	0
Mariannaea elegans (Corda) Samson	19	0	0	0	79	12			23		3	73
Megacapitula villosa J.L. Chen & Tzean	2	1	0	0	0	0
Meliniomyces bicolor Hambl. & Sigler	0	1	0	0	0	0	1		1		1	1
Meliniomyces variabilis Hambl. & Sigler	0	18	1	0	0	31		77	194	164	376	13
Meliniomyces vraolstadiae Hambl. & Sigler	0	5	0	0	0	0			46		2
Metacordyceps chlamydosporia (H.C. Evans) G.H. Sung, J.M. Sung, HywelJones & Spatafora	0	1	0	0	0	0			4
Metapochonia bulbillosa (W. Gams & Malla) Kepler, S.A. Rehner & Humber	14	72	10	0	169	90		26	47		24	25
Metarhizium anisopliae (Metschn.) Sorokīn	8	13	7	0	20	140			3	26
Metarhizium carneum (Duché & R. Heim) Kepler, S.A. Rehner & Humber	10	3	1	0	38	24		4	28
Metarhizium marquandii (Massee) Kepler, S.A. Rehner & Humber									1
Micarea assimilata (Nyl.) Coppins									2
Microascaceae	1	1	0	0	0	0			4
Microascales	11	0	0	0	0	0		3
Microascus restrictus Sand.Den., Gené & Deanna A. Sutton	26	2	37	0	0	0			3
Microdochium phragmitis Syd. & P. Syd.	0	0	0	0	11	0
Minutisphaera parafimbriatispora Raja, Oberlies, Shearer & A.N. Mill.	5	2	166	0	0	0			21
Mollisia cinerea (Batsch) P. Karst.									4
Mollisia sp.	6	0	0	0	0	6		6	1
Monacrosporium drechsleri (Tarjan) R.C. Cooke & C.H. Dickinson	0	1	0	0	0	0
Monascus eremophilus A.D. Hocking & Pitt									2
Monochaetia kansensis (Ellis & Barthol.) Sacc. & D. Sacc.									1
Montagnulaceae									2
Mycoarthris corallina Marvanová & P.J. Fisher									4
Mycocentrospora acerina (R. Hartig) Deighton	0	0	0	0	0	20		20			10
Mycofalcella calcarata Marvanová, Om0Kalth. & J. Webster							1	2		2		1
Mycoleptodiscus sp.	1	0	0	0	0	0			2
Mycopappus sp.	15	26	0	0	2	0			3
Mycosphaerellaceae	0	3	0	0	6	58		62	6	153		3
Mycothermus thermophilus (Cooney & R. Emers.) Natvig, J.W. Taylor, A. Tsang, M.I. Hutch. & A.J. Powell	11	1	14	0	0	0			1
Myxotrichaceae	3	27	0	0	0	0
Nadsonia commutata Golubev	0	42	0	0	3	8
Nakazawaea populi (Hagler, Mend.0Hagler & Phaff) Kurtzman & Robnett							23
Nectria dacryocarpa Samuels									1
Nectria sp.	209	1	93	0	0	0			19
Nectriaceae	363	10	53	0	0	0	2	5	52	60	48	1
Nemania sp.									5
Neobulgaria pura (Pers.) Petr.	54	58	194	0	7	0	212		14	38	59	14
Neobulgaria sp.	0	1	0	0	0	0	3			4		3
Neocosmospora solani (Mart.) L. Lombard & Crous	19	3	67	0	0	0			3
Neodevriesia stirlingiae (Crous) Crous	0	0	0	0	0	0
Neonectria candida (Ehrenb.) Rossman, L. Lombard & Crous	17	0	0	0	2	0	14	1	2	3	3
Neonectria sp.	7	0	16	0	0	0	24		78		6
Ocellularia punctulata (Leight.) Zahlbr.	2	73	4	0	476	400		25	15	30		7
Ochroconis robusta Samerp., van den Ende, Menken & de Hoog									1
Ochroconis sp.	0	2	0	0	0	42		1
Oidiodendron chlamydosporicum Morrall	11	881	0	0	45	50			87
Oidiodendron echinulatum G.L. Barron	0	0	0	0	0	322
Oidiodendron majus G.L. Barron	0	44	0	0	127	90		775	94	126	2	680
Oidiodendron pilicola Kobayasi	0	3	0	0	0	0			2	1
Oidiodendron rhodogenum Robak	1	26	0	0	1003	36		1	30		21
Oidiodendron sp.	8	643	3	0	28	3		5	142	156	1	17
Onygenales	1	1	3	0	0	0
Ophidiomyces ophiicola (Guarro, Deanna A. Sutton, Wickes & Rajeev) Sigler, Hambl. & Paré									1		1
Ophiocordycipitaceae	0	5	1	0	0	23			10
Ophiosphaerella sp.							97	5		79	6	6
Ophiostoma nigrocarpum (R.W. Davidson) de Hoog											3
Ophiostoma novo0ulmi Brasier							282	43	3	130
Ophiostoma sp.	0	0	0	0	28	4	94	448		1	7	2395
Ophiostomataceae							1	5		1	2
Orbilia sp.									3
Orbiliaceae	1	0	0	0	0	62			6			7
Orbiliales	2	19	0	0	2	0		11	19
Orbiliomycetes sp.	3	3	0	0	0	0			3
Ostropales	1	0	0	0	0	0					11
Otidea subterranea Healy & M.E. Sm	0	0	0	0	5	0
Pachyramichloridium pini (de Hoog & Rahman) C. Nakash., Videira & Crous							71
Pannariaceae	0	1	0	0	0	6			1
Paraconiothyrium sp.	1	0	0	0	0	0
Paraleptosphaeria dryadis (Johanson) Gruyter, Aveskamp & Verkley							66	8
Paraphaeosphaeria parmeliae Crous & Trakun.	0	2	1	0	0	0			4
Paraphoma fimeti (Brunaud) Gruyter, Aveskamp & Verkley	0	0	36	0	0	0
Patinella hyalophaea Sacc.	0	0	1	0	0	0
Peltaster fructicola Eric M. Johnson, T.B. Sutton & Hodges									1
Penicillifer pulcher Emden	0	0	0	0	13	0						7
Penicillium amaliae Visagie, Houbraken & K. Jacobs	3	4	0	0	2	0	3	8	17	1
Penicillium arianeae Visagie, Houbraken & Samson	1	16	1	0	2	0			18
Penicillium atrovenetum G. Sm.	23	43	1	0	91	15		4	101
Penicillium bialowiezense K.W. Zaleski	26	3	1	0	0	0		1	2		6
Penicillium brasilianum Bat.	10	0	0	0	0	13			1
Penicillium cairnsense Houbraken, Frisvad & Samson	21	1	0	0	3	0			2	1
Penicillium caperatum Udagawa & Y. Horie	3	1	0	0	0	8		2	16		16
Penicillium chrysogenum Thom	2	0	0	0	3	4			1
Penicillium citreonigrum Dierckx	3	2	10	1	7	90	195	51	34	288	70	39
Penicillium decaturense S.W. Peterson, E.M. Bayer & Wicklow							1	1		1
Penicillium formosanum H.M. Hsieh, H.J. Su & Tzean									2
Penicillium glandicola (Oudem.) Seifert & Samson	0	0	0	0	1	1		1	2	1		9
Penicillium griseolum G. Sm.									1
Penicillium lanosum Westling	3	4	1	0	2	1			9
Penicillium lapidosum Raper & Fennell	0	1	0	1	0	0	35	7	1	10		4
Penicillium malacaense C. Ramírez & A.T. Martínez									1
Penicillium nodositatum Valla	11	20	2	0	59	0			77
Penicillium onobense C. Ramírez & A.T. Martínez	8	0	0	0	0	4		4	4			1
Penicillium penicillioides (Delacr.) Vuill.	6	4	0	0	15	5	124	51	80	308	28	84
Penicillium raphiae Houbraken, Frisvad & Samson							1		1	2
Penicillium riverlandense Visagie & K. Jacobs	1	3	0	0	0	0		13	13
Penicillium senticosum D.B. Scott	0	0	0	0	11	0			2
Penicillium simplicissimum (Oudem.) Thom	0	0	0	0	3	8		90	1
Penicillium singorense Visagie, Seifert & Samson	549	7	0	0	3	37		1	9
Penicillium sp.								88	106		7
Penicillium subrubescens Houbraken, Mansouri, Samson & Frisvad	8	0	0	0	30	267		160	2		2	7
Penicillium vasconiae C. Ramírez & A.T. Martínez	3	0	0	0	2	85			1
Pestalotiopsis unicolor Maharachch. & K.D. Hyde	2	1	0	0	0	0			1
Pestalotiopsis verruculosa Maharachch. & K.D. Hyde									4
Petriella sordida (Zukal) G.L. Barron & J.C. Gilman							73	9	1	15	2
Pezicula heterochroma Verkley									3
Pezicula sporulosa Verkley							18	10	1
Pezizaceae	10	2	36	0	0	0	519	3	122		3
Pezizales	4	11	1	0	46	125	27		20			5
Pezizomycotina sp.	6	4	2	0	0	0			32		2
Pezoloma ciliifera (P. Karst.) Korf	0	11	0	0	0	0
Phacidium grevilleae Crous & M.J. Wingf.	18	178	4	0	335	4		227	24	70		16
Phaeoacremonium occidentale A.B. Graham, P.R. Johnst. & B.S. Weir										67
Phaeoacremonium sp.	1	1	0	0	0	14			15
Phaeomollisia piceae T.N. Sieber & Grünig										4
Phaeosphaeriaceae							1		133		1
Phaeothecoidea sp.	0	0	0	0	0	3
Phialocephala fortinii C.J.K. Wang & H.E. Wilcox	1	2	0	0	59	21		441	11	17	194	582
Phialocephala fusca W.B. Kendr.	0	3	0	0	14	1			1			8
Phialocephala glacialis Grünig & T.N. Sieber								4
Phialocephala sp.											7	8
Phlogicylindrium sp.												10
Phomatodes aubrietiae (Moesz) Qian Chen & L. Cai							26
Phoma boeremae Gruyter	2	1	4	0	0	0	84	64	7	30		19
Phoma schachtii Aveskamp, Gruyter & Verkley	0	0	0	0	0	4		4				4
Phoma sp.	7	0	0	0	0	0					4
Phomatospora dinemasporium J. Webster	0	0	2	0	9	19					25
Phyllosticta kerriae Motohashi, I. Araki & C. Nakash.	0	0	23	0	0	0		3
Pilidium concavum (Desm.) Höhn.	0	0	0	0	0	27	3	1
Plectania melastoma (Sowerby) Fuckel	0	1	0	0	0	0
Plectosphaerella cucumerina (Lindf.) W. Gams	91	0	1	0	0	2		5	8	4		1
Pleosporaceae	17	1	0	0	0	0	3			98
Pleosporales	61	25	461	0	12	163	185	58	55	64	3	1
Pleotrichocladium opacum (Corda) Hern.Restr., R.F. Castañeda & Gené	992	30	342	0	415	175	63	122	413		102	62
Pleuroascus nicholsonii Massee & E.S. Salmon	74	4	10	0	0	0		4	10
Pleurophoma ossicola Crous, Krawczynski & H.G. Wagner	0	1	0	414	0	3	5	3		40
Pochonia cordycipiticonsociata H. Huang, Mu Wang & L. Cai	8	10	2	0	12	24		13	15
Pochonia sp.	1	2	0	0	25	9			6
Podospora appendiculata (Auersw. ex Niessl) Niessl	120	0	1	0	0	0	61		7
Podospora sp.	42	0	16	0	7	0			3
Polydesmia pruinosa (Berk. & Broome) Boud.	0	0	0	0	0	1		23
Preussia persica Asgari & Zare	0	0	0	0	2	0
Proliferodiscus sp.							143	16		109	7	2
Pseudallescheria boydii (Shear) McGinnis, A.A. Padhye & Ajello	27	0	16	0	0	0			1
Pseudocamarosporium africanum (Damm, Verkley & Crous) Crous	0	4	0	0	0	0		4	3
Pseudogymnoascus verrucosus A.V. Rice & Currah	101	66	7	0	156	326	15	151	215		485	267
Pseudopenidiella pini (P.M. Kirk & Minter) P.M. Kirk	0	2	0	0	210	99	6		6			3
Pseudoplectania nigrella (Pers.) Fuckel	1	2	0	0	0	0			6
Pseudosigmoidea ibarakiensis Diene & Narisawa	60	2	0	0	0	0			1		1
Pustularia sp.									29
Pyrenochaeta sp.	2	3	0	0	0	6			8
Pyrenochaetopsis leptospora (Sacc. & Briard) Gruyter, Aveskamp & Verkley	6	0	0	0	0	1		12
Pyronemataceae	160	5	16	0	0	0	3365	12	9	56	41	7
Raffaelea lauricola T.C. Harr., Fraedrich & Aghayeva	0	0	0	0	0	1
Ramophialophora humicola Madrid, Stchigel, Gené & Guarro	27	0	5	0	0	3			2
Ramularia lactea (Desm.) Sacc.								7	7	19
Rasamsonia sp.	5	17	1	0	0	1			36
Remersonia thermophila (Fergus) Seifert & Samson	6	0	17	0	0	0			1
Remispora stellata Kohlm.	1	0	0	0	0	0
Renispora flavissima Sigler, P.K. Gaur, Lichtw. & J.W. Carmich.	0	0	0	0	1	0
Rhamphoria pyriformis (Pers.) Höhn.								13
Rhexoacrodictys erecta (Ellis & Everh.) W.A. Baker & MorganJones	10	0	5	0	0	0			1
Rhizodermea veluwensis Verkley & J.D. Zijlstra	0	1	0	0	1	0			1
Rhizoscyphus sp.	1	22	0	0	0	2	28	1904	288	43	146	7
Rhizosphaera kalkhoffii Bubák	0	12	0	0	0	0
Rhodoveronaea varioseptata Arzanlou, W. Gams & Crous	8	32	2	0	0	6	54		93		16
Rhymbocarpus neglectus (Vain.) Diederich & Etayo	0	9	0	0	0	0			3
Rhytismataceae	0	0	0	0	0	1	83	56
Robillarda sessilis (Sacc.) Sacc.	0	3	286	0	0	0			11
Roccellaria mollis (Hampe) Zahlbr.	1	0	7	0	12	7			2
Saccharomyces cerevisiae (Desm.) Meyen	0	0	0	153	0	0			5	31	1	1
Saccharomycetales	17	44	0	0	1	0			22	1
Saccharomycetes sp.											12
Sagenomella diversispora (J.F.H. Beyma) W. Gams	0	17	0	0	0	67			10
Sagenomella striatispora (Onions & G.L. Barron) W. Gams	0	0	0	0	1	14			2
Sarcosphaera sp.	0	0	0	0	14	14
Scedosporium dehoogii Gilgado, Cano, Gené & Guarro	23	2	14	0	0	0			2
Scytalidium album L. Beyer & Klingström	7	1	0	0	23	0			1
Scytalidium lignicola Pesante									3
Septofusidium herbarum (A.H.S. Br. & G. Sm.) Samson									4
Septoria lepidii Desm.									3
Setomelanomma holmii									11
Skyttea gregaria Sherwood, D. Hawksw. & Coppins	4	0	5	0	0	0			4
Sordaria fimicola (Roberge ex Desm.) Ces. & De Not									1
Sordariales	42	2	8	0	7	0	24		19	45	17
Sordariomycetes	255	22	126	0	116	259	2	17	88	2	43	46
Spathularia flavida Pers.									2
Sphaerodes fimicola (E.C. Hansen) P.F. Cannon & D. Hawksw.	139	24	26	0	63	51		18	102		20
Sphaeropsis sapinea (Fr.) Dyko & B. Sutton							1	3		4		5
Sphaerostilbella aureonitens (Tul. & C. Tul.) Seifert, Samuels & W. Gams	0	0	6	971	0	0			5		4
Spirosphaera caricigraminis Voglmayr	11	0	0	0	0	5			2
Sporopachydermia sp.	0	0	10	0	0	0
Sporormiaceae	62	1	51	0	0	0	83		7		7
Sporothrix brunneoviolacea Madrid, Gené, Cano & Guarro	71	1	0	0	0	0			2
Sporothrix dimorphospora (Roxon & S.C. Jong) Madrid, Gené, Cano & Guarro	3	0	0	0	0	4	15	24	6		17	14
Sporothrix sp.	0	1	0	0	0	0
Stagonospora pseudovitensis Quaedvl., Verkley & Crous							96	2	6
Stagonosporopsis sp.	0	0	19	0	0	0			2
Stictidaceae								3
Strumella sp.							180	18	4			6
Sugiyamaella pinicola (Kurtzman) H. Urbina & M. Blackw.	0	0	0	0	14	0
Suhomyces vadensis (Middelhoven & Kurtzman) M. Blackw. & Kurtzman	8	0	4	0	0	0
Sympodiella acicola W.B. Kendr.												201
Sympoventuriaceae	0	18	0	0	3	10		13	1	3	10
Talaromyces verruculosus (Peyronel) Samson, N. Yilmaz, Frisvad & Seifert	6	0	1	0	0	0			3
Talaromyces sp.									24
Talaromyces stollii N. Yilmaz, Houbraken, Frisvad & Samson										2
Talaromyces verruculosus (Peyronel) Samson, N. Yilmaz, Frisvad & Seifert									3	2
Taphrina carpini (Rostr.) Johanson								8
Taphrina tormentillae Rostr. ex Sacc.	18	2	8	0	11	1			4
Teratosphaeria mexicana (Crous) Crous & U. Braun	0	1	0	0	0	0		8
Terfezia claveryi Chatin	0	0	0	0	8	14
Terriera illiciicola (S.J. Wang, Y.F. He & Y.R. Lin) Q. Zheng & Y.R. Lin	0	0	0	0	0	4
Tetracladium setigerum (Grove) Ingold	131	5	5	0	0	1	71		11	56	9
Tetracladium sp.	577	9	118	0	5	2	98	6	45	3
Thermomyces dupontii (Griffon & Maubl.) Houbraken & Samson	12	0	1	0	0	0
Thermomyces lanuginosus Tsikl.	3	0	0	0	0	0
Tolypocladium sp.	0	16	0	0	5	0			1
Trichocomaceae	0	12	0	0	1	87		1	15	63
Trichoderma alcalifuscescens (Overton) Jaklitsch & Voglmayr	0	0	0	0	1	0
Trichoderma asperellum Samuels, Lieckf. & Nirenberg	5	0	0	0	0	1	37		1	4	3
Trichoderma crassum Bissett	54	5	5	525	9	176		1	25
Trichoderma cremeum P. Chaverri & Samuels	0	1	0	1	0	0			13
Trichoderma foliicola (Jaklitsch & Voglmayr) Jaklitsch & Voglmayr	1	1	0	0	1	0			3
Trichoderma fomiticola Jaklitsch	1	98	5	0	5	0		2	32	54
Trichoderma longipilis Bissett	13	10	2	30	0	36		23	50
Trichoderma martiale Samuels	0	0	1	0	0	0			1	1
Trichoderma neokoningii Samuels & Soberanis	7	0	2	0	11	19	2	3	5	2		1
Trichoderma nothescens Samuels & Jaklitsch	1	1	0	0	0	1	1	1				1
Trichoderma pachypallidum Jaklitsch	0	0	0	0	2	8
Trichoderma parapiluliferum (B.S. Lu, Druzhin. & Samuels) Jaklitsch & Voglmayr	4	12	1	0	94	39			11			7
Trichoderma pleuroti S.H. Yu & M.S. Park	0	2	0	0	0	7			1
Trichoderma pubescens Bissett	12	0	0	0	0	1	8	4	2	19		11
Trichoderma rhododendri (Jaklitsch) Jaklitsch & Voglmayr									2
Trichoderma rossicum Bissett, C.P. Kubicek & Szakács	8	3	0	0	0	0
Trichoderma sp.	3	0	0	0	0	37		1	1
Trichoderma spirale Bissett	37	1	28	0	21	9			7
Trichoderma stellatum (B.S. Lu, Druzhin. & Samuels) Jaklitsch & Voglmayr	1	3	0	0	0	1			14
Trichoderma theobromicola Samuels & H.C. Evans	2	1	0	0	5	22	1	4	2	6	1	1
Trichophaea hybrida (Sowerby) T. Schumach.	1	0	0	0	0	0			4
Truncatella restionacearum S.J. Lee & Crous									1			9
Tuber anniae W. Colgan & Trappe							149	25	7846	14	13735	4
Tuber borchii Vittad.									927
Tuber cistophilum P. Alvarado, G. Moreno, Manjón, Gelpi & Jaime Muñoz									2
Tuber sp.	44	2	110	0	0	0	267		14		105
Tumularia sp.										31
Umbilicaria americana Poelt & T.H. Nash	0	0	2	0	0	0				86	13
Valdensinia heterodoxa Peyronel	0	0	0	0	0	57
Valsa abietis (Fr.) Fr.	0	0	0	7	1	0	6	2		15		1
Valsaceae	0	0	0	2	0	0	25	19	3	10		3
Venturia hystrioides (Dugan, R.G. Roberts & Hanlin) Crous & U. Braun	12	1	7	0	10	18	288	7	2		3	19
Venturia sp.	0	3	0	0	64	257	5	37	20		1	67
Venturiaceae	158	55	2	0	47	88	32	1	69	9	39	83
Venturiales									1
Veronaeopsis sp.									1
Verrucaria elaeomelaena (A. Massal.) Arnold	0	0	0	0	0	34
Verrucaria sp.	4	1	26	0	2	0
Verrucariaceae
Verticillium sp.									2
Verticillium leptobactrum W. Gams	1	61	0	0	0	0
Vestigium sp.							24	50		18		1
Volutella sp.	0	0	0	0	12	11			4
Westerdykella multispora (Saito & Minoura ex Cain) Cejp & Milko	2	0	8	0	0	0
Wilcoxina rehmii Chin S. Yang & Korf	0	0	3	0	1	0			14
Wilcoxina sp.	0	0	0	0	2	0	2	23			26	101
Xanthoparmelia hottentotta (Ach.) A. Thell, Feuerer, Elix & Kärnefelt	1	0	2	0	0	0			5
Xenochalara sp.	1	1	0	0	0	7			1			1
Xenopolyscytalum pinea Crous	196	2	6	0	30	14	25	197	27		816	68
Xylariaceae	0	2	0	0	0	0			1
Xylariales	40	3	22	0	8	17			5
Yarrowia lipolytica (Wick., Kurtzman & Herman) Van der Walt & Arx	1	0	0	0	0	0
Zignoella sp.										18
Zopfiella marina Furuya & Udagawa	0	0	17	0	0	0			1
Zymoseptoria verkleyi Crous, Videira & Quaedvl.	0	0	0	0	7	8
Frekwencja Ascomycota	14922	11993	4936	2145	10885	22273	14439	26459	28498	10184	26019	17619
Liczba taksonów Ascomycota (łacznie 576)	244	230	171	12	187	182	119	171	371	123	125	121
Aecidium guatteriae Dietel									1
Aecidium sp.	2	2	0	0	11	4			2
Agaricales	908	123	794	43	1539	255	36	1317	1959	624	189	2827
Agaricomycetes sp.sp.	37	388	62	0	85	59		25	161	1	10
Agaricus sylvaticus Schaeff.	1	0	0	0	0	0			2
Agrocybe arvalis (Fr.) Singer	0	0	0	0	10	0						2
Agrocybe praecox (Pers.) Fayod	0	3	0	0	0	62
Amanita beckeri Huijsman	1	0	0	0	0	0			3
Amanita fulva Fr.	0	3	1	0	0	0			10
Amanita gemmata (Fr.) Bertill.									2
Amanita muscaria (L.) Lam.	7	902	4	0	6	0			49	64
Amanita rubescens Pers.	33	7361	9	0	155	3			345
Amanita sp.	10	0	5	0	3	4		13	3
Amphinema byssoides (Pers.) J. Erikss.								17			4434
Amphinema sp.	1	0	0	0	0	0			3
Amphistereum leveilleanum (Berk. & M.A. Curtis) Spirin & Malysheva							51	224	26		45	57
Amylostereum laevigatum (Fr.) Boidin									2
Anomoloma sp.	1	0	0	0	0	0
Apiotrichum dulcitum (Berkhout) Yurkov & Boekhout	30	0	0	0	0	67			1
Apiotrichum laibachii (Windisch) Yurkov & Boekhout									1
Athelia epiphylla Pers.												6
Athelia sp.								2	1
Atheliaceae	177	11	77	0	0	0	177	36	14		6	8
Atheliales	0	12	0	0	0	0			13		544
Athelopsis lembospora (Bourdot) Oberw.	0	9	0	0	0	0		58	1	1169		1940
Auriculariales	2	37	1	0	3	668		438	5	8	906	7
Basidiodendron caesiocinereum (Höhn. & Litsch.) LuckAllen	0	0	0	0	0	7		6	141		7	143
Basidiomycota	631	456	149	0	430	1449	102	104	1161	120	4	245
Bensingtonia bomiensis F.Y. Bai & Q.M. Wang	10	0	0	0	0	3
Bensingtonia sp.	13	0	9	0	0	0			4
Biatoropsis usnearum Räsänen	0	1	0	0	10	10		4
Boletaceae	1	50	0	0	5	0
Boletales	0	0	0	0	0	0			1
Boletus edulis Bull.	3	386	1	0	76	0			21			5
Botryobasidium laeve (J. Erikss.) Parmasto	0	1	0	0	16	0		34	1			53
Buckleyzyma aurantiaca (Saito) Q.M. Wang, F.Y. Bai, M. Groenew. & Boekhout							32					4
Camarophyllus sp.	3	7	1	0	2	0			1
Cantharellales	393	183	220	0	0	0	8	29	34	213	2	9
Cantharellus decolorans Eyssart. & Buyck	54	12	67	0	247	66		15	42		24	3
Ceratobasidiaceae	0	0	0	0	0	132	24	831	55	24	144	1
Ceratobasidium sp.	0	5	0	0	0	0			12		1
Chalciporus sp.	9	0	0	0	0	0
Chlorophyllum hortense (Murrill) Vellinga	2	0	0	0	0	0
Clavaria amoenoides Corner, K.S. Thind & Anand	2	0	0	0	0	0			8
Clavaria argillacea Pers.	0	0	1	0	0	0			2
Clavaria sp.	0	0	2	0	5	5
Clavariaceae	83	126	18	0	0	1			444	33
Clavulina coralloides (L.) J. Schröt.	9	1862	1	0	92	8			76	677
Clavulina sp.	6	1	0	0	0	0			6
Clavulinopsis sp.	53	86	7	0	0	0			237
Clinoconidium sp.	6	0	0	0	3	11
Clitocybe nebularis (Batsch) P. Kumm.	0	0	1	0	0	0
Colacogloea sp.	0	2	0	0	0	0			6
Conocybe echinata (Velen.) Singer	0	0	0	0	14	108		2
Conocybe semiglobata Kühner & Watling	0	0	0	0	3	0
Coprinellus micaceus (Bull.) Vilgalys, Hopple & Jacq. Johnson	16	0	0	0	0	0			2
Coprinellus verrucispermus (Joss. & Enderle) Redhead, Vilgalys & Moncalvo	0	0	5	0	0	0				52
Coprinopsis narcotica (Batsch) Redhead, Vilgalys & Moncalvo	41	2	29	0	0	0			2
Corticium confine Bourdot & Galzin										87
Corticiaceae	14	0	0	0	0	0			2
Cortinariaceae	11	0	0	0	0	0
Cortinarius croceus (Schaeff.) Gray	0	23	0	0	1	0			2
Cortinarius fulvoconicus M.M. Moser	0	0	0	0	0	16
Cortinarius semisanguineus (Fr.) Gillet	5	175	0	0	3	0			9	84		2
Cortinarius sp.	0	1	0	0	0	7
Cronartium pini (Willd.) Jørst.	2	161	0	0	11	0		1	11
Cryptococcus neoformans (San Felice) Vuill.									9
Cryptococcus psychrotolerans V. de García, Zalar, Brizzio, Gunde0Cim. & Van Broock									2
Cryptococcus pseudolongus M. Takash., Sugita, Shinoda & Nakase	0	2	0	0	0	0
Cryptococcus sp.	0	0	0	0	16	21		32	103	24		3
Curvibasidium cygneicollum J.P. Samp.	0	0	0	0	3	2	136	10	2	50
Cutaneotrichosporon moniliiforme (E. Guého & M.T. Sm.) Xin Zhan Liu, F.Y. Bai, M. Groenew. & Boekhout	2	0	0	0	0	0		10	2		13
Cystobasidiopsis lophatheri Nakase, Tsuzuki, F.L. Lee, Jindam. & M. Takash. ex Q.M. Wang, F.Y. Bai, M. Groenew. & Boekhout	1	0	0	0	0	0
Cystobasidium psychroaquaticum Yurkov, Kachalkin, H.M. Daniel, M. Groenew., Libkind, V. de Garcia, Zalar, Gouliam., Boekhout & Begerow	0	0	6	0	0	0		5
Cystofilobasidiales	0	2	0	0	1	0		3			46	2
Cystofilobasidium macerans J.P. Samp.	10	0	0	0	0	0
Daedaleopsis confragosa (Bolton) J. Schröt.									1
Deconica phyllogena (Sacc.) Noordel.	2	4	18	0	17	4			1	180	5	3
Derxomyces	20	0	4	0	0	0			2
Dioszegia changbaiensis F.Y. Bai & Q.M. Wang	3	1	0	0	0	0			10
Dioszegia hungarica Zsolt										23
Entoloma byssisedum (Pers.) Donk	9	2	0	0	0	0			8
Entoloma conferendum (Britzelm.) Noordel.	2	1	0	0	18	6			10
Entoloma gelatinosum E. Horak									1
Entoloma juncinum (Kühner & Romagn.) Noordel.	0	2	0	0	0	4
Entoloma kerocarpus Hauskn. & Noordel.									3
Entoloma kristiansenii Noordel.									2
Entoloma lanicum (Romagn.) Noordel.									1
Entoloma lepidissimum (Svrček) Noordel.									3
Entoloma sericeum Quél.	10	0	0	0	41	7
Entolomataceae	0	0	0	0	0	1			1
Erythrobasidiales	6	0	40	0	2	0			7
Erythrobasidium hasegawae (Y. Yamada & Komag.) Hamam., Sugiy. & Komag.								5	1
Exobasidium maculosum M.T. Brewer									1
Exobasidium pieridis0ovalifoliae Sawada								1
Fellozyma inositophila (Nakase & M. Suzuki) Q.M. Wang, F.Y. Bai, M. Groenew. & Boekhout	11	0	0	0	0	0		11	2
Fibulobasidium inconspicuum Bandoni	0	0	0	0	3	2
Filobasidium stepposum (Golubev & J.P. Samp.) Xin Zhan Liu, F.Y. Bai, M. Groenew. & Boekhout								1
Filobasidium wieringae (Á. Fonseca, Scorzetti & Fell) Xin Zhan Liu, F.Y. Bai, M. Groenew. & Boekhout								2	1			3
Flagelloscypha minutissima (Burt) Donk	194	1	0	0	0	0			14		8
Galerina atkinsoniana A.H. Sm.	0	0	0	0	1	1638					2
Galerina fallax A.H. Sm. & Singer	15	2202	5	0	0	0		58			5
Galerina nana (Petri) Kühner	0	0	3	0	0	0			97
Galerina pseudocamerina Singer	0	0	0	0	8	0			183
Galerina sp.	0	54	0	0	0	0
Galerina stylifera (G.F. Atk.) A.H. Sm. & Singer	1	1	0	0	3	0			7	718
Geastrum sp.	0	1	0	0	0	0			2			1
Geastrum striatum DC.									5
Gelidatrema spencermartinsiae (V. de García, Brizzio, Boekhout, Theelen, Libkind & Van Broock) Yurkov, Xin Zhan Liu, F.Y. Bai, M. Groenew. & Boekhout							25	3
Geminibasidium sp.	5	17	1	0	1	216		6	57	19
Goffeauzyma aciditolerans (Gadanho & J.P. Samp.) Xin Zhan Liu, F.Y. Bai, M. Groenew. & Boekhout	0	0	0	0	2	0			3	7
Goffeauzyma gastrica (Reiersöl & di Menna) Xin Zhan Liu, F.Y. Bai, M. Groenew. & Boekhout	3	1	0	0	5	15
Gymnopilus decipiens (Sacc.) P.D. Orton	3	558	0	0	0	0			25
Gymnopilus penetrans (Fr.) Murrill	9	43	0	0	0	0			4
Gymnopus androsaceus (L.) Della Magg. & Trassin.									1
Gymnopus sp.	0	10	0	0	6	0			1
Hebeloma cavipes Huijsman	4	0	10	0	5	0			1
Helicobasidiaceae									2
Henningsomyces candidus (Pers.) Kuntze	3	2	0	0	0	11
Hydnaceae	0	0	4	2	0	0
Hydnodontaceae	3	0	0	5	1	0
Hydnomerulius pinastri (Fr.) Jarosch & Besl	0	0	0	0	0	3
Hydnum sp.	1	4	1	0	0	0			3
Hygrocybe appalachianensis (Hesler & A.H. Sm.) Kronaw.	0	4	0	0	0	0			5
Hygrocybe intermedia (Pass.) Fayod	1	3	0	0	190	1			5
Hygrocybe sp.	4	2	0	0	3	11			1
Hygrophoraceae	138	424	83	0	430	469		4531	193	45	1153	685
Hygrophoropsis aurantiaca (Wulfen) Maire	1	0	0	0	0	0			1
Hygrophorus hypothejus (Fr.) Fr.	1	7	0	0	0	0			8
Hymenochaetales	0	0	0	0	7	3			112	69	75	5
Hymenogaster boozeri Zeller & C.W. Dodge	0	0	0	0	1	7		158
Hymenogaster huthii Stielow, Bratek & Hensel	0	0	4	0	9	4	35	4619			1	24
Hymenogaster olivaceus Vittad.	222	2	2	0	4	42	138		19		3
Hyphodontiella multiseptata Å. Strid									3
Hyphodontia pallidula (Bres.) J. Erikss.	0	0	0	0	0	1
Hypholoma fasciculare (Huds.) P. Kumm.	0	0	0	3	0	0				1
Hypochnicium geogenium (Bres.) J. Erikss.	0	0	0	0	33	0						6
Hypochnicium punctulatum (Cooke) J. Erikss.	0	0	0	0	33	0
Hypochnicium sp.	0	0	11	0	0	0
Inocybaceae	0	0	0	0	0	22
Inocybe curvipes P. Karst.	13	2	92	0	0	0			6
Inocybe flocculosa Sacc.	0	5	0	0	8	1			2
Inocybe napipes J.E. Lange	7	897	2	0	52	0			32
Inocybe nitidiuscula (Britzelm.) Lapl.	0	0	0	0	0	75
Inocybe rimosa (Bull.) P. Kumm.	0	2	0	0	0	0			1	14		90
Inocybe rufoalba Sacc.	0	0	109	0	73	18		1	1901		146	60
Inocybe sp.	0	1	0	0	3	0
Itersonilia pannonica (Niwata, Tornai0Leh., T. Deák & Nakase) Xin Zhan Liu, F.Y. Bai, M. Groenew. & Boekhout								10		65
Itersonilia perplexans Derx							84	22				13
Kockovaella sacchari M. Takash. & Nakase										99
Kondoa phyllada (Y. Yamada, Nakagawa & Van der Walt) Q.M. Wang, M. Groenew., F.Y. Bai & Boekhout									2
Kurtzmanomyces sp.									9
Kwoniella pini (Golubev & I. Pfeiff.) Xin Zhan Liu, F.Y. Bai, M. Groenew. & Boekhout							8	19
Lactarius musteus Fr.	2	260	1	0	0	0			8	29
Lactarius necator (Bull.) Pers.	20	2473	5	0	34	0	2		118	504
Lactarius quietus (Fr.) Fr.	3	8	4	0	0	0			12
Lactarius rufus (Scop.) Fr.	4	1	0	0	0	0			1
Lactarius tabidus Fr.	8	519	0	0	21	0			24	1754
Laetiporus sp.								7	1
Lepiota echinella Quél. & G.E. Bernard	0	1	0	0	0	0			1
Lepiota fuscovinacea F.H. Møller & J.E. Lange	0	72	0	0	7	0			6
Leucosporidiales	0	0	0	0	50	21			2			6
Leucosporidiella creatinivora (Golubev) J.P. Samp.	0	0	0	0	0	5		6	1
Leucosporidium drummii Yurkov, A.M. Schäfer & Begerow	0	3	1	1	21	0		23	19	67	1209	5
Leucosporidium fasciculatum Babeva & Lisichk.	0	1	0	0	0	0						12
Leucosporidium fellii Gim.Jurado & Uden	0	0	5	0	0	0
Leucosporidium golubevii Gadanho, J.P. Samp. & R. Bauer	0	0	0	0	0	3		94	2
Leucosporidium sp.	0	2	0	0	15	4	67	15	1	48
Luellia sp.	2	28	0	0	0	0			1	33		8
Lycoperdon nigrescens Pers.	0	0	0	0	5	14			5
Lycoperdon perlatum Pers.	1	3	0	0	12	17
Lycoperdon pratense Pers.	0	0	0	0	0	2
Lycoperdon subumbrinum Jeppson & E. Larss.	9	5	0	0	0	0			17
Malassezia cuniculi J. Cabañes & G. Castellá	0	0	0	0	1	0					1
Malassezia globosa Midgley, E. Guého & J. Guillot	0	0	0	439	1	0	50			22
Malassezia restricta E. Guého, J. Guillot & Midgley	0	4	1	1723	0	0	54	3	2	70	3	2
Malassezia sp.	0	0	0	36	0	0	2
Malassezia sympodialis R.B. Simmons & E. Guého	0	0	0	0	3	1
Mastigobasidium sp.	0	9	0	0	14	1
Melanogaster ambiguus (Vittad.) Tul. & C. Tul.	0	2	0	0	0	0			1
Meruliaceae									2
Microbotryaceae	0	1	10	0	2	0			1
Microbotryomycetes	19	38	143	0	24	22		5	17	111		20
Microbotryum kuehneanum (R. Wolff) Vánky	0	0	0	0	0	13		4
Microstroma album (Desm.) Sacc.											1
Minimedusa polyspora (Hotson) Weresub & P.M. LeClair	298	9	51	0	0	0			18
Mrakiella aquatica (E.B.G. Jones & Slooff) Margesin & Fell								2	4
Mucronella sp.	34	0	20	0	2	15			14
Mycena cinerella (P. Karst.) P. Karst.	0	5	0	0	0	0		7	1	50
Mycena pearsoniana Dennis ex Singer	1	2	0	0	10	3			2
Mycena sanguinolenta (Alb. & Schwein.) P. Kumm.	0	2	0	0	805	121		114	1		1	380
Mycena sp.	3	3	0	0	0	0			16
Mycena strobilinoidea Peck	1	0	0	0	0	0			2
Mycena zephirus (Fr.) P. Kumm.							74	29		72
Mycenaceae	2	3	0	0	0	0			8			3
Naganishia cerealis (Passoth, A.C. Andersson, Olstorpe, Theelen, Boekhout & Schnürer) Xin Zhan Liu, F.Y. Bai, M. Groenew. & Boekhout	26	6	110	0	15	39			6
Naganishia diffluens (Zach) Xin Zhan Liu, F.Y. Bai, M. Groenew. & Boekhout											5	1
Naucoria escharioides (Fr.) P. Kumm.							1
Nidulariopsis iowensis (L.B. Walker) Zeller	0	3	4	0	11	0		8	4	23	5
Oberwinklerozyma silvestris Golubev & Scorzetti ex Q.M. Wang, F.Y. Bai, M. Groenew. & Boekhout	0	1	0	0	0	0		1
Oberwinklerozyma straminea Golubev & Scorzetti ex Q.M. Wang, F.Y. Bai, M. Groenew. & Boekhout	0	2	1	0	0	0			2
Occultifur externus J.P. Samp., R. Bauer & Oberw.	0	2	0	0	2	0
Omphalotus flagelliformis Zhu L. Yang & B. Feng	0	0	12	0	0	0
Paralepista flaccida (Sowerby) Vizzini	4	2	0	0	0	0			5
Paulisebacina allantoidea (R. Kirschner & Oberw.) Oberw., G.K. Riess & R. Kirschner	0	0	0	0	0	269		6
Peniophora aurantiaca (Bres.) Höhn. & Litsch.									1
Peniophorella pallida (Bres.) K.H. Larss.	3	7	1	0	0	0			21
Peniophorella praetermissa (P. Karst.) K.H. Larss.	0	0	0	0	0	14
Phallus impudicus L.	6	18	2	0	19	18			25
Phellinus castanopsidis B.K. Cui, Y.C. Dai & Decock	6	17	4	0	0	1		21	46
Phellinus crustosus (Speg.) A.M. Gottlieb, J.E. Wright & Moncalvo	5	13	0	0	0	0
Phellodon atratus K.A. Harrison	433	4	1	0	0	0			14
Phlebiella sp.	17	19	8	0	0	0			62
Phloeomana speirea (Fr.) Redhead								1		1	1
Pholiota highlandensis (Peck) Quadr. & Lunghini 1									1
Phylloporus scabripes B. Ortiz & M.A. Neves	1	5	0	0	0	0			5
Phyllozyma subbrunnea (Nakase & M. Suzuki) Q.M. Wang, F.Y. Bai, M. Groenew. & Boekhout								17
Piloderma sp.	33	4778	10	0	21	0			265	400
Piskurozyma sp.								12		36
Platygloea disciformis (Fr.) Neuhoff	11	0	0	0	0	0
Pleurotus sp.									1
Pluteus atropungens A.H. Sm. & Bartelli	0	0	0	0	12	0
Podoscypha petalodes (Berk.) Boidin	0	0	10	0	0	0
Polyporales	142	8	82	0	35	38		16	11
Psathyrella sacchariolens Enderle	0	0	12	0	0	0
Psathyrella tenuicula (P. Karst.) Örstadius & Huhtinen									3
Pseudoinonotus crustosus (Speg.) Rajchenb. & Pildain									33
Pseudotomentella mucidula (P. Karst.) Svrček	0	0	0	0	13	0
Pseudotomentella sp.	0	16	0	0	0	0			1
Pseudotremella moriformis (Sm. & Sowerby) Xin Zhan Liu, F.Y. Bai, M. Groenew. & Boekhout										30
Pterula sp.											361
Puccinia recondita Roberge ex Desm.	0	3	0	0	35	0			11
Puccinia striiformis Westend.									1
Pucciniaceae	0	0	0	0	152	3
Quambalaria cyanescens (de Hoog & G.A. de Vries) Z.W. de Beer, Begerow & R. Bauer	0	0	0	0	19	0
Ramariopsis crocea (Pers.) Corner									1
Ramariopsis flavescens R.H. Petersen									2
Ramariopsis sp.	19	23	4	0	0	0			62
Resinicium bicolor (Alb. & Schwein.) Parmasto												35
Rhizopogon graveolens (Vittad.) Tul. & C. Tul.	0	3	0	0	0	0			8
Rhizopogon mohelnensis Velen.	0	0	0	0	0	67			1
Rhodocollybia butyracea (Bull.) Lennox	0	1	0	0	0	0
Rhodotorula fragaria (J.A. Barnett & Buhagiar) Rodr. Mir. & Weijman	3	1	0	0	0	0		3	4
Rhodotorula glutinis (Fresen.) F.C. Harrison	0	1	1	0	4	0			21
Rhodotorula sp.	9	0	3	0	0	0			7
Rhodotorula toruloides (I. Banno) Q.M. Wang, F.Y. Bai, M. Groenew. & Boekhout	0	0	3	0	5	0			69
Rigidoporus sanguinolentus (Alb. & Schwein.) Donk	0	0	0	0	5	10		473		1		610
Ripartites metrodii Huijsman									2
Russula amethystina Quél.	6	566	2	0	1	0			32	7
Russula badia Quél.	19	3246	4	0	108	0	76		160	163
Russula chloroides (Krombh.) Bres.	0	11	0	0	0	0			3
Russula firmula Jul. Schäff.	0	0	0	0	8	5
Russula fragilis Fr.	95	159	20	0	0	0			437
Russula ionochlora Romagn.	42	6914	14	0	13	0			354
Russula nigricans Fr.	36	906	12	0	33	0			167	244
Russula ochroleuca Fr.	0	0	0	0	5	0			5	87
Russula paludosa Britzelm.	1	0	0	0	0	0			1
Russula puellaris Fr.	108	130	13	0	131	0	42	33	408		1
Russula sapinea Sarnari	0	0	0	0	10	0
Russula sp.	44	186	54	0	0	0			15	3
Russula veternosa Fr.	20	3356	9	0	82	0			176	227
Russulaceae	6	141	18	1	7	0			14	10
Russulales									1
Saitozyma podzolica (Babeva & Reshetova) Xin Zhan Liu, F.Y. Bai, M. Groenew. & Boekhout	2	0	1	0	0	0	1		2
Schizopora paradoxa (Schrad.) Donk												11
Scleroderma areolatum Ehrenb.	6	0	0	0	0	0			1	53
Scytinopogon sp.												10
Sebacina sp.	0	0	0	0	86	0						46
Sebacinaceae	3	39	0	0	4	10			17			519
Sebacinales	15	1	18	0	7	27	171	10	25		43	1126
Sirobasidium brefeldianum Möller									2
Sistotrema sp.	1	9	0	0	50	3			22
Sistotremastrum guttuliferum Melo, M. Dueñas, Tellería & M.P. Martín	0	0	0	4	0	0	5			7
Slooffia cresolica (Middelhoven & Spaaij) Q.M. Wang, F.Y. Bai, M. Groenew. & Boekhout	0	0	0	0	0	11
Solicoccozyma fuscescens (Golubev) Yurkov	5	0	8	0	0	1	2		1
Solicoccozyma phenolica (Á. Fonseca, Scorzetti & Fell) Yurkov	5	0	0	0	0	0			3
Solicoccozyma terrea (Di Menna) Yurkov	1105	67	798	0	395	153	351	6	238		13	8
Solicoccozyma terricola (T.A. Pedersen) Yurkov	19	9	14	0	82	42		2	62		2	1
Sporidiobolales	716	8	6	0	1	0	89	10	43		10
Sporobolomyces roseus Kluyver & C.B. Niel	0	0	0	0	0	2		2	1
Sporobolomyces sp.	2	1	0	0	0	0			4
Strobilomyces sp.	1	0	0	0	0	0		2
Stereum sanguinolentum (Alb. & Schwein.) Fr.										142
Subulicystidium perlongisporum Boidin & Gilles	1	3	0	0	0	0			3
Suillus granulatus (L.) Roussel	0	0	0	0	0	1			12
Tapinella atrotomentosa (Batsch) Šutara	14	1	7	0	0	0			1
Tephrocybe anthracophila (Lasch) P.D. Orton									6
Thelephora palmata (Scop.) Fr.	0	0	0	0	23	21
Thelephoraceae	250	318	55	1042	34	7	4	169	8083		640	16380
Tilletiopsis sp.	0	0	0	0	11	0
Tomentella badia (Link) Stalpers	0	2	0	0	12	0
Tomentella sp.	258	2	78	0	4	1			26
Trametes suaveolens (L.) Fr.	0	1	8	0	0	0			2
Trechispora hymenocystis (Berk. & Broome) K.H. Larss.	5	463	0	0	25	0			24	31
Trechispora invisitata (H.S. Jacks.) Liberta	7	19	2	0	0	59			60
Trechispora sp.	17	25	4	0	10	0			94
Trechispora stevensonii (Berk. & Broome) K.H. Larss.	1	2	0	0	0	0			2
Trechisporales	16	89	7	0	176	0		1	96			161
Tremella globispora D.A. Reid	0	0	0	0	0	0
Tremella sp.									2
Tremellales	29	7	1	0	18	62	31	78	24	2
Tremellomycetes sp.	25	77	6	0	175	24		14	110	72	1	27
Tricholoma fulvum (DC.) Bigeard & H. Guill.	22	3998	13	0	33	0			165
Tricholoma saponaceum (Fr.) P. Kumm.	6	1077	0	0	10	0			31
Tricholoma sp.	0	1	0	0	17	25			2
Tricholomataceae	6	0	0	0	13	4			4			7
Trichosporon sp.	1	25	0	0	587	71	2	52	17	1	83	2764
Trichosporonaceae	0	8	0	0	9	0
Tubulicrinis sp.	20	24	2	0	0	0			65
Tulasnella sp.	0	3	0	0	0	0		6	5
Tulasnellaceae	0	0	0	0	0	22		1
Tylopilus felleus (Bull.) P. Karst.									2
Tylospora asterophora (Bonord.) Donk	205	27936	49	0	856	0		3004	1767	377	16	21
Tylospora sp.	7	32	1	0	1	0			8
Uncobasidium sp.										58
Uromyces pisi sativi (Pers.) Liro												4
Uromyces pisisativi (Pers.) Liro	0	2	0	0	389	5
Ustilaginaceae	0	1	0	0	4	0			1
Ustilentyloma graminis (Rodr. Mir. & H.G. Diem) Q.M. Wang, F.Y. Bai, M. Groenew. & Boekhout	0	0	2	0	2	1		2
Vishniacozyma carnescens (Verona & Luchetti) Xin Zhan Liu, F.Y. Bai, M. Groenew. & Boekhout									3
Vishniacozyma globispora (B.N. Johri & Bandoni) Xin Zhan Liu, F.Y. Bai, M. Groenew. & Boekhout										32
Vishniacozyma victoriae (M.J. Montes, Belloch, Galiana, M.D. García, C. Andrés, S. Ferrer, Torr.Rodr. & J. Guinea) Xin Zhan Liu, F.Y. Bai, M. Groenew. & Boekhout	5	1	2	0	0	7		163	8
Vonarxula javanica (Arx & Weijman) Q.M. Wang, F.Y. Bai, M. Groenew. & Boekhout	0	0	0	0	1	0
Vuilleminia comedens (Nees) Maire	0	0	0	0	1	0
Xenasmatella sp.	1	51	0	0	0	0			5
Xerocomellus chrysenteron (Bull.) Šutara	0	74	0	0	0	0			3
Xerocomellus pruinatus (Fr. & Hök) Šutara	62	1895	63	0	34	3			94
Xylodon flaviporus (Berk. & M.A. Curtis ex Cooke) Riebesehl & Langer										28
Xylodon raduloides Riebesehl & Langer									1
Frekwencja Basidiomycota	7621	76921	3659	3299	8552	6797	2255	17225	21704	9741	10208	28451
Liczba taksonów Basidiomycota (łacznie 343)	138	254	97	11	128	94	33	80	219	63	44	55
Alphamyces chaetifer (Sparrow) Letcher	1	0	0	0	0	0			1
Betamyces americaemeridionalis Letcher, Vélez, M. Schultz & M.J. Powell	13	1	1	0	0	0
Blastocladiella emersonii Cantino & Hyatt	0	1	0	0	0	0			3
Chytridiomycetes	0	0	0	0	0	1			3
Chytridiomycota	30	363	68	0	21	8			39		1	4
Gallinipes pseudodichotomus (D.J.S. Barr) Letcher & M.J. Powell									2
Lobulomyces sp.	1	2	0	0	0	0			2
Monoblepharidomycetes	1	2	0	0	0	4			3
Olpidiales	0	0	0	0	0	22
Olpidium brassicae (Woronin) P.A. Dang.	42	3	58	0	0	0			3
Operculomyces laminatus M.J. Powell, Letcher & Longcore	96	1	0	0	0	0
Paraphysoderma sedebokerense Boussiba, Zarka & T.Y. James	0	0	62	0	0	0			2
Phlyctochytrium planicorne G.F. Atk.	1	0	0	0	0	0			1
Powellomyces sp.									4
Rhizophlyctis rosea (de Bary & Woronin) A. Fisch.	33	0	0	0	0	0
Rhizophydiales								2
Sonoraphlyctis ranzonii Letcher											9
Spizellomyces lactosolyticus D.J.S. Barr	0	0	0	0	137	0
Frekwencja Chytridiomycota	218	373	189	0	158	35		2	17		9
Liczba taksonów Chytridiomycota (łacznie 22)	9	7	5	0	2	4		1	11		2	1
Aca+895:915ulospora lacunosa J.B. Morton	1	1	0	0	95	2			21
Acaulospora sp.									1
Acaulosporaceae	1	1	0	0	0	0			5
Ambispora leptoticha (N.C. Schenck & G.S. Sm.) C. Walker, Vestberg & A. Schüßler							44		3
Archaeospora sp.	2	3	0	0	0	27			14
Archaeosporaceae	2	5	0	0	0	0			21
Archaeosporales	0	8	0	25	9	0			79	3
Cetraspora sp.	0	13	0	0	0	0			1
Claroideoglomus luteum (L.J. Kenn., J.C. Stutz & J.B. Morton) C. Walker & A. Schüßler										78
Entrophospora sp.											15
Gigasporaceae									7
Glomeraceae	5	7	0	0	51	18		38	38
Glomerales									12
Glomeromycetes	2	2	24	0	11	16			3
Glomeromycota	1	1	0	0	0	2		3	5
Paraglomerales	0	1	1	0	0	0			3
Paraglomus sp.	2	6	0	0	0	0			8
Scutellospora alterata Oehl, J.S. Pontes, Palenz., I.C. Sánchez & G.A. Silva	0	0	0	0	0	7			3
Scutellospora sp.	0	0	0	0	0	2			2
Frekwencja Glomeromycota	16	48	25	25	166	74	44	41	226	81	15
Liczba taksonów Glomeromycota (łacznie 20)	8	11	2	1	4	7	1	2	17	2	1
Rozellomycota	116	234	1488	1	2045	1068	305	68	768	463	278	122
Frekwencja Rozellomycota	116	234	1488	1	2045	1068	305	68	768	463	278	122
Liczba taksonów Rozellomycota (łacznie 1)	1	1	1	1	1	1	1	1	1	1	1	1
Absidia caerulea Bainier	0	3	0	0	0	7			2
Absidia cylindrospora Hagem	25	41	2	0	22	34			80
Absidia glauca Hagem	23	0	0	0	0	1			4		14
Absidia sp.	2	2	0	0	0	0			6
Basidiobolaceae	0	0	0	0	0	41
Basidiobolales	44	0	0	0	0	0			1
Basidiobolus ranarum Eidam	46	88	33	0	6770	855		20	176
Endogonales	0	10	0	0	0	0
Endogone sp.	0	0	0	0	3	1	1	156	9	1	18	35
Halteromyces radiatus Shipton & Schipper	0	1	0	0	0	12			2
Jimgerdemannia lactiflua (Berk. & Broome) Trappe, Desirò, M.E. Sm., Bonito & Bidartondo								44	8		30	11
Mortierella alliacea Linnem.	11	764	5	0	27	1		3	57			4
Mortierella alpina Peyronel	16	4	44	0	93	787		40	10	78
Mortierella angusta (Linnem.) Linnem.	11	151	16	0	67	0			670		40	1
Mortierella antarctica Linnem.	0	0	0	0	1	0
Mortierella bainieri Costantin	0	0	0	0	206	0
Mortierella bisporalis (Thaxt.) Björl.	0	1	0	0	0	0
Mortierella camargensis W. Gams & R. Moreau	49	2	47	0	7	179			6		4
Mortierella cystojenkinii W. Gams & Veenb.Rijks	1	0	0	0	89	45		26
Mortierella elongata Linnem.	171	2	132	0	35	2	5		22	2
Mortierella elongatula W. Gams & Domsch	0	0	0	0	0	13			2
Mortierella epigama W. Gams & Domsch									1
Mortierella exigua Linnem.	1303	36	1067	0	27	13	19		141
Mortierella fimbricystis W. Gams	278	3	1	0	0	0			13
Mortierella gamsii Milko	64	22	15	0	94	301		1	54		5
Mortierella gemmifera M. Ellis	6	99	2	0	192	111		15	182	58
Mortierella globulifera O. Rostr.	8	11	1	0	23	6			24
Mortierella horticola Linnem.	4502	106	759	0	192	1382	132	9	339	105	11	15
Mortierella humilis Linnem. ex W. Gams	36	10	0	0	44	121		5	7
Mortierella hyalina (Harz) W. Gams	384	33	31	0	0	0			113		24
Mortierella kuhlmanii W. Gams	0	2	0	0	2	1			7	4	5
Mortierella longigemmata Linnem.	29	336	8	0	34	0			128
Mortierella macrocystis W. Gams	13	201	3	0	1745	213		21	109			72
Mortierella macrocystopsis W. Gams & Carreiro	0	27	0	0	13	0			2
Mortierella parvispora Linnem.	1	0	0	0	2	1			3			1
Mortierella pseudozygospora W. Gams & Carreiro	131	17	1	0	2788	71		2	32			6
Mortierella pulchella Linnem.	0	61	0	0	3	0			2
Mortierella rishikesha B.S. Mehrotra & B.R. Mehrotra	0	0	2	0	15	0
Mortierella sclerotiella Milko	57	32	41	0	0	0			56
Mortierella sp.	1939	968	1315	0	6811	4628
Mortierella turficola Y. Ling	1	0	0	0	0	0					3
Mortierella wolfii B.S. Mehrotra & Baijal	5	0	10	0	0	0			1
Mortierella zonata Linnem. ex W. Gams	0	0	0	0	0	25
Mortierella sp.							245	54	1430	16	46	75
Mortierellaceae	13	167	5	0	728	761	136	84	69	43	17	51
Mortierellales	92	229	85	0	1029	1219		47	171		7	18
Mucor abundans Povah	0	0	0	0	7	4
Mucor bainieri B.S. Mehrotra & Baijal	3	0	0	0	0	1			1
Mucor circinelloides Tiegh.	41	0	0	0	0	0			2
Mucor hiemalis Wehmer	7	0	11	0	2	75					1
Mucor moelleri (Vuill.) Lendn.	1	0	3	0	17	4			1
Mucor racemosus Fresen.							17
Mucor zonatus Milko											26
Mucorales	0	2	1	0	0	0			7
Pandora kondoiensis (Milner) Humber	0	4	0	0	0	0			6
Piptocephalis graefenhanii H.M. Ho	0	0	0	0	0	45
Piptocephalis tieghemiana Matr.	11	0	2	0	0	0			1
Ramicandelaber sp.	22	1	0	0	0	1			2
Rhizopus arrhizus A. Fisch.	0	1	23	0	0	0
Schizangiella serpentis J. Dwyer, B. Burwell, Humber, C. Mcleod, M. Fleetwood & T. Johnson bis	2	5	0	0	0	0			11
Schizangiella sp.	0	2	0	0	14	0
Smittium morbosum A.W. Sweeney	0	2	0	0	0	0			4
Spiromyces aspiralis Benny & R.K. Benj.	0	1	0	0	0	0
Sporodiniella umbellata Boedijn	0	1	0	0	0	2
Syncephalis sp.	518	4	77	0	28	128		3	37		1	8
Umbelopsis angularis W. Gams & M. Sugiy.	0	5	0	0	0	18
Umbelopsis autotrophica (E.H. Evans) W. Gams	0	0	0	0	0	10		4	3
Umbelopsis changbaiensis Y.N. Wang, X.Y. Liu & R.Y. Zheng	11	40	0	0	4	16		1	85
Umbelopsis dimorpha Mahoney & W. Gams	9	162	9	0	7	27	1	7	108	251
Umbelopsis isabellina (Oudem.) W. Gams	0	2	0	0	0	7			33		5
Umbelopsis ramanniana (Möller) W. Gams	17	5	3	0	116	199		4	69		8	7
Umbelopsis sp.	12	86	6	0	1	25			142		14
Utharomyces epallocaulus Boedijn	0	9	0	0	0	0			12
Frekwencja Zygomycota	9915	3761	3760	0	21258	11393	556	546	4463	558	279	304
Liczba taksonów Zygomycota (łacznie 74)	41	47	32	0	37	42	8	20	53	9	19	13
Ciliophora sp.	2269	799	1443	0	3785	1416	354	197	1719	405	128	197
Anthophyta sp.	0	0	0	246	0	0
Chlorophyta sp.	3996	87	1166	0	141	463	72	73	319		4	1
Plantae sp.	0	0	3	262	768	784	2665	21996	42	392	70	6424
Streptophycophyta sp.	119	16	43	0	6	135			18
Protista sp.	121	3	43	0	2	15			4
Cercozoa sp.	5934	789	3358	0	2624	3517	17	545	4638	305	536	65
Protozoa sp.	86	7	1	0	36	13			2
